# Supplementary material for: Development and Psychometric Properties of a Scale to Measure the Meaning of Life (MLS)
Source: Eur J Investig Health Psychol Educ. 2025 Aug 29;15(9):174. doi: 10.3390/ejihpe15090174 (PMC12468523; doi:10.3390/ejihpe15090174)
Supplement: Supplementary file 1 [file ejihpe-15-00174-s001.zip]

Archive with 6 entries (6 files):
- Table S1 Item reduction process-English.pdf
- Table S2 Item reduction process-Spanish.pdf
- Table S3 Covariance matrix EFA.pdf
- Table S4 Covariance matrix CFA.pdf
- Table S5 Meaning of Life Scale-Spanish.pdf
- Table S6 Meaning of Life Scale-English.pdf
